# Supplementary material for: Comprehensive genetic variant analysis reveals combination of KRAS and LRP1B as a predictive biomarker of response to immunotherapy in patients with non-small cell lung cancer
Source: J Exp Clin Cancer Res. 2025 Feb 27;44:75. doi: 10.1186/s13046-025-03342-6 (PMC11866712; doi:10.1186/s13046-025-03342-6)
Supplement: Supplementary file 1 — Supplementary Material 1: Additional file 1.xlsx– Patient characteristics: Table showing the baseline characteristics of the included patients presented in number (n) and percent (%). [file 13046_2025_3342_MOESM1_ESM.xlsx]

## Sheet: Blad1
Additional file 1. Patient characteristics.
Characteristics all included patients in Bio-Lung	Total
	n (%)
Total	49 (100)
Age in years, median (range)	72 (36-86)
Sex
Male	22 (44.9)
Female	27 (55.1)
Smoking history
Ever smoker	44 (89.8)
Never smoker	5 (10.2)
Perfomance status at inclusion
ECOG 0	16 (32.7)
ECOG 1	31 (61.2)
ECOG 2	3 (6.1)
ECOG 3	0
ECOG 4	0
Histology
Adenocarcinoma	33 (67.3)
Squamous cell carcinoma	15 (30.6)
NCSLC NOS	1 (2.0)
Stage at inclusion
III (2 stage IIIA & 2 stage IIIB)	4 (8.2)
IV	45 (91.8)
Mutation status clinical
None known	20 (40.8)
KRAS	17 (34.7)
EGFR	1 (2.0)
PIK3CA	2 (4.1)
ROS1	1 (2.0)
MET	1 (2.0)
RET	2 (4.1)
Missing	5 (10.2)
Previous treatment
Yes	14 (28.5)
Chemoradiotherapy before adjuvant durvalumab	4 (8.2)
No	31 (63.3)
Line of treatment
1	35 (71.4)
2	9 (18.4)
3	4 (8.2)
4	1 (2.0)
Treatment type
Combined chemotherapy and ICB	29 (59.2)
Monotherapy ICB	16 (32.6)
Adjuvant durvalumab	4 (8.2)
At last follow up 28/02-2023
Alive	25 (51.0)
Deceased	24 (49.0)
Survival
Median survival (months)	29
Follow up
Median follow up (months)	31
Table showing the baseline characteristics of the included patients presented in number (n) and percent (%).
