# Supplementary material for: Comprehensive genetic variant analysis reveals combination of KRAS and LRP1B as a predictive biomarker of response to immunotherapy in patients with non-small cell lung cancer
Source: J Exp Clin Cancer Res. 2025 Feb 27;44:75. doi: 10.1186/s13046-025-03342-6 (PMC11866712; doi:10.1186/s13046-025-03342-6)
Supplement: Supplementary file 2 — Supplementary Material 2: Additional file 2.xlsx– List of genes screened for in panel: Displays a list of genes that were tested within the larger next-generation sequencing panel. Oncopanel All-In-One v2.8. [file 13046_2025_3342_MOESM2_ESM.xlsx]

## Sheet: Genes tested in panel
Additional file 2. List of genes screened for in panel.
Oncopanel All-In-One v2.8	GATC Biotech
* Gene fusions between exonic regions will be specified within the report.	‡These important promoter regions are associated with a predisposition towards cancer. Mutations detected in these promoter regions are specified within the deliverables (snps.tsv). Promoter regions‡ DPH3 PLEKHS1 SDHD TERT	‡These important promoter regions are associated with a predisposition towards cancer. Mutations detected in these promoter regions are specified within the deliverables (snps.tsv).
Protein-coding genes*	Gene fusions (including untranslated regions)†	Promoter regions‡
ABCB1	ABL	DPH3
ABCC2	BRAF	PLEKHS1
ABL1	EGFR	SDHD
ABL2	FGFR3	TERT
ACVR1B	NRG1
ACVRL1	RARalpha
AGTRAP	TACC1
AIP	ALK
AKAP9	BRD4
AKT1	FGFR1
AKT2	KIF5B
AKT3	NTRK1
ALK	RET
AMER1	TACC3
AMPH	BCR
APC	CD74
APEX1	FGFR2
AR	MET
ARAF	RAF1
ARFRP1	ROS1
ARID1A
ARID1B
ARID2
ASXL1
ATM
ATP11B
ATP4A
ATP6V0D2
ATR
ATRX
AURKA
AURKB
AXIN1
AXIN2
AXL
B2M
BAI3
BAP1
BARD1
BAX
BAZ2B
BCL2
BCL2L1 (RAD51A)
BCL2L11
BCL2L2
BCL6
BCL9
BCOR
BCORL1
BCR
BIRC2
BIRC3
BLM
BMPR1A
BRAF
BRCA1
BRCA2
BRD4
BRIP1
BTG1
BTK
BUB1B
C11orf30
c2orf44
CARD11
CASP8
CASR
CBFB
CBL
CBLB
CBLC
CCDC178
CCDC6
CCND1
CCND2
CCND3
CCNE1
CD274
CD74
CD79A
CD79B
CDA
CDC27
CDC73
CDH1
CDK12
CDK4
CDK6
CDK8
CDKN1A
CDKN1B
CDKN1C
CDKN2A
CDKN2B
CDKN2C
CEBPA
CEP57
CHD1
CHD2
CHD4
CHD7
CHEK1
CHEK2
CHIC2
CIC
CIT
CREBBP
CRKL
CRLF2
CSF1R
CSMD3
CSNK2A1
CTCF
CTNNA1
CTNNB1
CUBN
CUL3
CYLD
CYP19A1
CYP2A6
CYP2B6
CYP2C19
CYP2C9
CYP2D6
DAXX
DCC
DCUN1D1
DDB2
DDR1
DDR2
DDX3X
DICER1
DIS3L2
DMD
DNMT3A
DOT1L
DPYD
DSE
ECT2L (TERC)
EED
EGFR
ELMO1
EML4
ENO1
EP300
EPB41
EPCAM
EPHA2
EPHA3
EPHA5
EPHA7
EPHB1
ERBB2
ERBB3
ERBB4
ERCC1
ERCC2
ERCC3
ERCC4
ERCC5
ERG
ERRFI1
ESR1
ESR2
ESRP1
ETV6
EXOC2
EXT1
EXT2
EZH2
EZR
FAM175A
FAM46C
FANCA
FANCB
FANCC
FANCD2
FANCE
FANCF
FANCG
FANCI
FANCL
FANCM
FAS
FAT1
FAT3
FBXO11
FBXO32
FBXW7
FGF1
FGF10
FGF14
FGF19
FGF2
FGF23
FGF3
FGF4
FGF5
FGF6
FGF7
FGF8
FGF9
FGFR1
FGFR2
FGFR3
FGFR4
FH
FLCN
FLT1
FLT3
FLT4
FN1
FOXA1
FOXL2
FOXO1
FOXP1
FRS2
FSTL5
FUBP1
FZD3
G6PD
GABRA6
GAS6
GATA1
GATA2
GATA3
GATA4
GATA6
GEN1
GID4
GLI1
GNA11
GNA13
GNAI2
GNAQ
GNAS
GNAT2
GOPC
GPC3
GPR124
GPR78
GREM1
GRIN2A
GRM3
GRM8
GSK3B
GSTP1
GXYLT1
H3F3A
HGF
HIST1H3B
HNF1A
HOXB13
HRAS
HSD3B1
HSP90A
HSPH1
IDH1
IDH2
IFITM1
IFITM3
IGF1R
IGF2
IGF2R
IGSF10
IKBKE
IKZF1
IKZF4
IL2RA
IL2RB
IL2RG
IL6
IL6ST
IL7R
INHBA
INPP4B
IRAK4
IRF2
IRF4
IRS2
ITCH
JAK1
JAK2
JAK3
JUN
KAT6A
KDM4B
KDM5A
KDM5C
KDM6A
KDR
KEAP1
KEL
KIAA1549
KIF5B
KIT
KLC1
KLF6
KLHL6
KMT2A
KMT2C
KMT2D
KNSTRN
KRAS
KREMEN1
LAMA2
LCK
LMO1
LPAR2
LRP1B
LRRK2
LTK
LYN
LZTR1
MAGI2
MAGI3
MAGOH
MAP2K1
MAP2K2
MAP2K4
MAP3K1
MAP3K4
MAP4K3
MAP7
MAPK1
MAPK3
MAS1L
MAX
MCL1
MDM2
MDM4
MED12
MED13
MEF2B
MEN1
MET
MIER3
MITF
MLH1
MLLT3
MPL
MRE11A
MSH2
MSH3
MSH6
MST1R
MTOR
MUC16
MUTYH
MYC
MYCL1
MYCN
MYD88
MYO18A
MYO1B
NBN
NCOA2
NCOR1
NEK2
NELL2
NF1
NF2
NFE2L2
NFKBIA
NIPA2
NKX2-1
NKX2-8
NKX3-1
NOTCH1
NOTCH2
NOTCH3
NPM1
NRAS
NRCAM
NRG1
NSD1
NT5C2
NTRK1
NTRK2
NTRK3
NUP93
OR5L1
OTOP1
PAK3
PALB2
PARK2
Pax3
PAX5
PAX7
PBRM1
PCBP1
PCGF2
PDCD1LG2
PDGFRA
PDGFRB
PDK1
PDZRN3
PHF6
PHOX2B
PIK3C2B
PIK3CA
PIK3CB
PIK3CD
PIK3CG
PIK3R1
PIK3R2
PLCG2
PMS1
PMS2
PNP
POLD1
POLE
POT1
PPARG
PPM1L
PPP2R1A
PPP2R2A
PRDM1
PREX2
PRF1
PRKAR1A
PRKCI
PRKDC
PRPF40B
PRSS8
PSMB1
PSMB2
PSMB5
PSMD1
PSMD2
PTCH1
PTEN
PTGFR
PTPN11
PTPN12
PTPRD
QKI
RAC1
RAC2
RAD21
RAD50
RAD51
RAD51B
RAD51C
RAD51D
RAD54L
RAF1
RANBP2
RARA
RARB
RARG
RB1
RBM10
RECQL4
RET
RHBDF2
RHEB
RHOA
RICTOR
RIT1
RNF43
ROS1
RPS6KB1
RPTOR
RUNX1
RUNX1T1
RXRA
RXRB
RXRG
S1PR2
SAMD9L
SBDS
SCN11A
SDC4
SDHA
SDHAF2
SDHB
SDHC
SDHD
SEC16A
SEPT9
SETBP1
SETD2
SF1
SF3A1
SF3B1
SH2B3
SHH
SHOC2
SLC22A1
SLC22A2
SLC31A1
SLC34A2
SLC45A3
SLC7A8
SLC9A9
SLCO1B1
SLIT2
SLX4
SMAD2
SMAD3
SMAD4
SMARCA4
SMARCB1
SMARCE1
SMC1A
SMC3
SMO
SNCAIP
SOCS1
SOS1
SOX10
SOX2
SOX9
SPEG
SPEN
SPOP
SPRED1
SPTA1
SRC
SRSF2
SSTR1
STAG2
STAT3
STAT4
STK11
SUFU
SUZ12
SYK
SYNE3
TACC3
TAF1
TAS2R38
TBX20
TBX3
TCERG1
TCF7L2
TERC
TERT
TET2
TFG
TGFBR2
THSD7B
TIAF1
TMEM127
TMPRSS2
TNFAIP3
TNFRSF14
TOP1
TOP2A
TP53
TP53BP1
TP63
TPM3
TPM4
TPMT
TRAF5
TRIO
TRRAP
TSC1
TSC2
TSHR
TYK2
U2AF1
U2AF2
UBR3
UGT1A1
USP16
USP25
VCL
VEGFA
VHL
WBSCR17
WEE1
WISP3
WNK2
WRN
WT1
WWP1
XPA
XPC
XPO1
XRCC2
YAP1
YES1
ZBED4
ZBTB2
ZFHX3
ZIC3
ZMYM3
ZNF2
ZNF217
ZNF226
ZNF473
ZNF595
ZNF703
ZRSR2
Displays a list of genes that were tested within the larger next-generation sequencing panel. Oncopanel All-In-One v2.8.
