# Supplementary material for: Comprehensive genetic variant analysis reveals combination of KRAS and LRP1B as a predictive biomarker of response to immunotherapy in patients with non-small cell lung cancer
Source: J Exp Clin Cancer Res. 2025 Feb 27;44:75. doi: 10.1186/s13046-025-03342-6 (PMC11866712; doi:10.1186/s13046-025-03342-6)
Supplement: Supplementary file 5 — Supplementary Material 5: Additional file 5.xlsx - Summary of variants classified as pathogenic and likely pathogenic: Shows a list of patients and each variant classified as pathogenic or likely pathogenic. The table also includes a column of which variants were found in the broader next-generation sequencing panel. [file 13046_2025_3342_MOESM5_ESM.xlsx]

## Sheet: P and LP
Additional file 5. Summary of variants classified as pathogenic and likely pathogenic
Patient-ID	Gene	Genomic position (hg38)	HGVS cDNA-level	HGVS protein-level	Classification	Only identified in broad panel
LCG43	BRCA1	chr17:43049154	NM_001407593.1:c.5372_5373insAA	p.Val1792Argfs*2	Pathogenic	X
LCG32	BRCA2	chr13:32340342	NM_000059.4:c.5991_5995delACAAG	p.Arg1997Serfs*4	Pathogenic	X
LCG22	EGFR	chr7:55174014	NM_001346899.2:c.2020G>T	p.Gly674Cys	Pathogenic
LCG5	IDH1	chr2:208248389	NM_001282387.1:c.394C>T	p.Arg132Cys	Pathogenic
LCG15	KRAS	chr12:25227342	NM_033360.4:c.182A>T	p.Gln61Leu	Pathogenic
LCG68	KRAS	chr12:25227341	NM_033360.4:c.183A>C	p.Gln61His	Pathogenic
LCG46	KRAS	chr12:25227341	NM_033360.4:c.183A>T	p.Gln61His	Pathogenic
LCG6	KRAS	chr12:25245351	NM_033360.4:c.34G>T	p.Gly12Cys	Pathogenic
LCG9	KRAS	chr12:25245351	NM_033360.4:c.34G>T	p.Gly12Cys	Pathogenic
LCG25	KRAS	chr12:25245351	NM_033360.4:c.34G>T	p.Gly12Cys	Pathogenic
LCG26	KRAS	chr12:25245351	NM_033360.4:c.34G>T	p.Gly12Cys	Pathogenic
LCG34	KRAS	chr12:25245351	NM_033360.4:c.34G>T	p.Gly12Cys	Pathogenic
LCG53	KRAS	chr12:25245351	NM_033360.4:c.34G>T	p.Gly12Cys	Pathogenic
LCG63	KRAS	chr12:25245351	NM_033360.4:c.34G>T	p.Gly12Cys	Pathogenic
LCS123	KRAS	chr12:25245351	NM_033360.4:c.34G>T	p.Gly12Cys	Pathogenic
LCG33	KRAS	chr12:25245351	NM_033360.4:c.34G>T	p.Gly12Cys	Pathogenic
LCS120	KRAS	chr12:25245350	NM_033360.4:c.35G>C	p.Gly12Ala	Pathogenic
LCS126	KRAS	chr12:25245350	NM_033360.4:c.35G>C	p.Gly12Ala	Pathogenic
LCG16	KRAS	chr12:25245350	NM_033360.4:c.35G>T	p.Gly12Val	Pathogenic
LCG19	KRAS	chr12:25245350	NM_033360.4:c.35G>T	p.Gly12Val	Pathogenic
LCG17	KRAS	chr12:25245350	NM_033360.4:c.35G>T	p.Gly12Val	Pathogenic
LCG36	KRAS	chr12:25245350	NM_033360.4:c.35G>T	p.Gly12Val	Pathogenic
LCG42	KRAS	chr12:25245350	NM_033360.4:c.35G>T	p.Gly12Val	Pathogenic
LCG38	KRAS	chr12:25245348	NM_033360.4:c.37G>T	p.Gly13Cys	Pathogenic
LCG70	KRAS	chr12:25245348	NM_033360.4:c.37G>T	p.Gly13Cys	Pathogenic
LCG66	MET	chr7:116771836	NM_000245.4:c.2888-13_2888-4delTCTCTGTTTT		Pathogenic
LCG15	PIK3CA	chr3:179218303	NM_006218.2:c.1633G>A	p.Glu545Lys	Pathogenic
LCG28	PIK3CA	chr3:179218303	NM_006218.2:c.1633G>A	p.Glu545Lys	Pathogenic
LCG47	PIK3CA	chr3:179218303	NM_006218.2:c.1633G>A	p.Glu545Lys	Pathogenic
LCG45	TP53	chr17:7675218	NM_001126114.2:c.394A>G	p.Lys132Glu	Pathogenic	X
LCG36	TP53	chr17:7675151	NM_001126114.2:c.461G>T	p.Gly154Val	Pathogenic	X
LCG70	TP53	chr17:7675139	NM_001126114.2:c.473G>T	p.Arg158Leu	Pathogenic	X
LCG28	TP53	chr17:7675101	NM_001126114.2:c.511G>T	p.Glu171*	Pathogenic	X
LCG43	TP53	chr17:7675076	NM_001126114.2:c.536A>T	p.His179Leu	Pathogenic	X
LCG15	TP53	chr17:7674230	NM_001126114.2:c.733G>T	p.Gly245Cys	Pathogenic	X
LCG34	TP53	chr17:7674216	NM_001126114.2:c.747G>T	p.Arg249Ser	Pathogenic	X
LCG21	TP53	chr17:7673788	NM_001126114.2:c.832C>T	p.Pro278Ser	Pathogenic	X
LCG14	TP53	chr17:7673787	NM_001126114.2:c.833C>T	p.Pro278Leu	Pathogenic	X
LCG38	TP53	chr17:7673781	NM_001126114.2:c.839G>C	p.Arg280Thr	Pathogenic	X
LCG63	TP53	chr17:7673700	NM_001126114.2:c.919+1G>A		Pathogenic	X
LCG30	TP53	chr17:7673610	NM_001126114.2:c.920-2A>G		Pathogenic	X
LCS110	TP53	chr17:7673610	NM_001126114.2:c.920-2A>G		Pathogenic	X
LCS123	TP53	chr17:7673537	NM_001126114.2:c.991C>T	p.Gln331*	Pathogenic	X
LCS104	TP53	chr17:7670664	NM_001126118.2:c.927_928delGGinsTT	p.Leu309_Glu310delinsPhe*	Pathogenic	X
LCG32	TP53	chr17:7675232	NM_001407270.1:c.380C>A	p.Ser127Tyr	Pathogenic	X
LCS101	TP53	chr17:7676273	NM_001407270.1:c.97-1G>T		Pathogenic	X
LCG15	APC	chr5:112842090	NM_001354895.2:c.6496C>T	p.Arg2166*	Likely pathogenic	X
LCG25	ARID1A	chr1:26774563	NM_006015.4:c.4336C>T	p.Arg1446*	Likely pathogenic	X
LCG32	ARID1A	chr1:26773710	NM_006015.4:c.3997C>T	p.Gln1333*	Likely pathogenic	X
LCG34	ARID1A	chr1:26768000	NM_006015.4:c.3198+1G>A		Likely pathogenic	X
LCG42	ARID1A	chr1:26771327	NM_006015.4:c.3406+1G>T		Likely pathogenic	X
LCS125	ARID1A	chr1:26772934	NM_006015.4:c.3666dupG	p.Arg1223Alafs*5	Likely pathogenic	X
LCS125	ARID1A	chr1:26774721	NM_006015.4:c.4494G>A	p.Trp1498*	Likely pathogenic	X
LCG32	ASXL1	chr20:32436463	NM_015338.5:c.3751C>T	p.Gln1251*	Likely pathogenic	X
LCG26	ATM	chr11:108365359	NM_000051.3:c.9022C>T	p.Arg3008Cys	Likely pathogenic	X
LCG42	ATM	chr11:108227625	NM_000051.3:c.1A>G	p.Met1?	Likely pathogenic	X
LCS120	ATM	chr11:108254037	NM_000051.3:c.2122G>T	p.Glu708*	Likely pathogenic	X
LCS126	ATM	chr11:108304674	NM_000051.3:c.5497-1G>A		Likely pathogenic	X
LCG28	B2M	chr15:44711583	NM_004048.3:c.43_44delCT	p.Leu15Phefs*41	Likely pathogenic	X
LCS101	BCORL1	chrX:130015026	NM_001379450.1:c.2256dupC	p.Ile753Hisfs*3	Likely pathogenic	X
LCG47	CDC73	chr1:193233147	NM_024529.4:c.1309C>T	p.Gln437*	Likely pathogenic	X
LCG21	CDKN2A	chr9:21971024	NM_001363763.2:c.182delG	p.Arg61Leufs*34	Likely pathogenic	X
LCG27	CDKN2A	chr9:21974797	NM_000077.4:c.30_31delGC	p.Glu10Aspfs*4	Likely pathogenic	X
LCG43	CDKN2A	chr9:21974759	NM_000077.4:c.68dupG	p.Arg24Serfs*20	Likely pathogenic	X
LCG43	CHD2	chr15:93002203	NM_001271.4:c.4173dupA	p.Gln1392Thrfs*17	Likely pathogenic	X
LCG53	CSMD3	chr8:112682631	NM_198123.2:c.2488G>T	p.Gly830*	Likely pathogenic	X
LCG2	DAXX	chr6:33319436	NM_001141969.2:c.1884delC	p.Cys629Alafs*16	Likely pathogenic	X
LCG25	DCC	chr18:53066077	NM_005215.4:c.1173_1174insGG	p.Lys392Glyfs*87	Likely pathogenic	X
LCG28	DMD	chrX:31348557	NM_004010.3:c.8793delC	p.Thr2932Argfs*34	Likely pathogenic	X
LCG53	DMD	chrX:31875346	NM_004010.3:c.6571G>T	p.Gly2191*	Likely pathogenic	X
LCG22	EGFR	chr7:55173985	NM_001346899.2:c.1991A>G	p.Glu664Gly	Likely pathogenic
LCS123	ERRFI1	chr1:8013453	NM_018948.4:c.1146delT	p.Ile383Leufs*69	Likely pathogenic	X
LCS120	ESRP1	chr8:94641355	NM_017697.4:c.39delG	p.Ile14Serfs*10	Likely pathogenic	X
LCS122	FAT1	chr4:186621008	NM_005245.4:c.5578G>T	p.Glu1860*	Likely pathogenic	X
LCS123	FAT1	chr4:186636584	NM_005245.4:c.3972+1G>T		Likely pathogenic	X
LCG2	FBXW7	chr4:152326137	NM_001349798.2:c.1513C>A	p.Arg505Ser	Likely pathogenic	X
LCS122	FGFR3	chr4:1801837	NM_001354809.2:c.742C>T	p.Arg248Cys	Likely pathogenic	X
LCG32	GRIN2A	chr16:9938202	NM_001134407.3:c.764G>A	p.Trp255*	Likely pathogenic	X
LCS121	GSTP1	chr11:67584462	NM_000852.3:c.38-2A>T		Likely pathogenic	X
LCS121	INPP4B	chr4:142270662	NM_001385348.1:c.615+1G>T		Likely pathogenic	X
LCG27	KDM5C	chrX:53195412	NM_004187.4:c.3121-2A>G		Likely pathogenic	X
LCS125	KDM6A	chrX:45063557	NM_001291416.2:c.1684C>T	p.Gln562*	Likely pathogenic	X
LCG43	KEAP1	chr19:10489771	NM_203500.2:c.1408C>T	p.Arg470Cys	Likely pathogenic	X
LCG21	KMT2D	chr12:49053990	NM_003482.3:c.661delG	p.Ala221Leufs*40	Likely pathogenic	X
LCG24	KMT2D	chr12:49031456	NM_003482.4:c.13249C>T	p.Gln4417*	Likely pathogenic	X
LCG30	KMT2D	chr12:49051411	NM_003482.3:c.2272G>T	p.Glu758*	Likely pathogenic	X
LCG14	LRP1B	chr2:140907920	NM_018557.3:c.12271G>T	p.Glu4091*	Likely pathogenic	X
LCG27	LRP1B	chr2:140325831	NM_018557.3:c.13101delG	p.His4368Thrfs*4	Likely pathogenic	X
LCG34	LRP1B	chr2:140274465	NM_018557.3:c.10829delC	p.Ser3610Phefs*2	Likely pathogenic	X
LCG46	LRP1B	chr2:140371225	NM_018557.3:c.1983G>A	p.Trp661*	Likely pathogenic	X
LCS121	LRP1B	chr2:140540991	NM_018557.3:c.3471_3477delCAATGGG	p.Cys1157*	Likely pathogenic	X
LCS123	LRP1B	chr2:141015903	NM_018557.3:c.7495G>T	p.Glu2499*	Likely pathogenic	X
LCG45	MAX	chr14:65078029	NM_145113.3:c.179G>A	p.Arg60Gln	Likely pathogenic	X
LCG45	MEN1	chr11:64809788	NM_130803.2:c.322C>T	p.Arg108*	Likely pathogenic	X
LCG2	NCOR1	chr17:16126142	NM_006311.4:c.1573dupA	p.Thr525Asnfs*11	Likely pathogenic	X
LCG21	NF1	chr17:31343015	NM_001042492.2:c.7069G>T	p.Glu2357*	Likely pathogenic	X
LCS110	NF1	chr17:31327518	NM_001042492.2:c.5290_5293delGTAA	p.Val1764Leufs*9	Likely pathogenic	X
LCG2	NF2	chr22:29661281	NM_016418.5:c.756delC	p.Lys253Argfs*43	Likely pathogenic	X
LCS123	PIK3CA	chr3:179221146	NM_006218.2:c.2176G>A	p.Glu726Lys	Likely pathogenic	X
LCG70	POT1	chr7:124871042	NM_015450.3:c.125-1G>T		Likely pathogenic	X
LCG14	PPP2R2A	chr8:26370375	NM_002717.4:c.1310_1313delACAA	p.Asn437Ilefs*9	Likely pathogenic	X
LCG21	PTEN	chr10:87960913	NM_001304717.5:c.1342delG	p.Val448*	Likely pathogenic	X
LCS109	PTEN	chr10:87894072	NM_001304717.5:c.647delG	p.Gly217Alafs*10	Likely pathogenic	X
LCG29	PTPN11	chr12:112489084	NM_002834.3:c.1508G>T	p.Gly503Val	Likely pathogenic	X
LCG28	PTPN12	chr7:77581438	NM_002835.4:c.220C>T	p.Arg74*	Likely pathogenic	X
LCG14	PTPRD	chr9:8518076	NM_002839.4:c.1315A>T	p.Lys439*	Likely pathogenic	X
LCG15	RANBP2	chr2:108758542	NM_006267.4:c.2596delC	p.Leu866*	Likely pathogenic	X
LCG14	RB1	chr13:48381444	NM_000321.2:c.1695+1G>T		Likely pathogenic	X
LCG25	RBM10	chrX:47173137	NM_001204468.2:c.637C>T	p.Gln213*	Likely pathogenic	X
LCS101	RBM10	chrX:47180432	NM_001204468.2:c.1369_1370delAA	p.Asn457*	Likely pathogenic	X
LCS120	RBM10	chrX:47185314	NM_001204468.2:c.2308G>T	p.Glu770*	Likely pathogenic	X
LCG14	RNF43	chr17:58360865	NM_017763.5:c.766dupC	p.Arg256Profs*3	Likely pathogenic	X
LCG71	ROS1	chr6:117317184	NM_001378891.1:c.6082G>A	p.Gly2028Arg	Likely pathogenic
LCG42	SETD2	chr3:47123591	NM_001349370.3:c.913A>T	p.Arg305*	Likely pathogenic	X
LCG42	SETD2	chr3:47062338	NM_001349370.3:c.5986C>T	p.Arg1996*	Likely pathogenic	X
LCG33	SF3B1	chr2:197402107	NM_012433.3:c.2101G>T	p.Val701Phe	Likely pathogenic	X
LCG47	SH2B3	chr12:111418676	NM_005475.3:c.532delC	p.Leu178Trpfs*19	Likely pathogenic	X
LCG36	SLIT2	chr4:20617131	NM_004787.4:c.4069G>T	p.Glu1357*	Likely pathogenic	X
LCG47	SMARCA4	chr19:11030719	NM_001128849.2:c.3383-10_3383-1delTGCCCGTCAG		Likely pathogenic	X
LCS122	SMARCA4	chr19:10991217	NM_001128849.3:c.1314delC	p.Tyr439Thrfs*62	Likely pathogenic	X
LCG29	STK11	chr19:1207092	NM_000455.4:c.179_180delAC	p.Tyr60Trpfs*102	Likely pathogenic	X
LCG46	STK11	chr19:1220372	NM_000455.4:c.465-1G>A		Likely pathogenic	X
LCG46	TGFBR2	chr3:30671636	NM_001024847.2:c.530-2A>C		Likely pathogenic	X
LCG1	TP53	chr17:7675994	NM_001126114.2:c.375G>T	p.Thr125=	Likely pathogenic	X
LCG1	TP53	chr17:7673777	NM_001126114.2:c.843C>A	p.Asp281Glu	Likely pathogenic	X
LCG5	TP53	chr17:7674873	NM_001126114.2:c.658T>A	p.Tyr220Asn	Likely pathogenic	X
LCG6	TP53	chr17:7675158	NM_001126114.2:c.454C>T	p.Pro152Ser	Likely pathogenic	X
LCG8	TP53	chr17:7670685	NM_001126118.1:c.907C>T	p.Arg303*	Likely pathogenic	X
LCG27	TP53	chr17:7670685	NM_001126118.1:c.907C>T	p.Arg303*	Likely pathogenic	X
LCG29	TP53	chr17:7674885	NM_001126114.2:c.646G>T	p.Val216Leu	Likely pathogenic	X
LCG32	TP53	chr17:7674950	NM_001126114.2:c.581T>C	p.Leu194Pro	Likely pathogenic	X
LCG47	TP53	chr17:7674954	NM_001126114.2:c.577C>A	p.His193Asn	Likely pathogenic	X
LCG61	TP53	chr17:7676114	NM_001407270.1:c.254_255delCT	p.Pro85Argfs*63	Likely pathogenic	X
LCG71	TP53	chr17:7675157	NM_001126114.2:c.455C>G	p.Pro152Arg	Likely pathogenic	X
LCS101	TP53	chr17:7674886	NM_001126114.2:c.645T>A	p.Ser215Arg	Likely pathogenic	X
LCS120	TP53	chr17:7673772	NM_001126114.2:c.848G>C	p.Arg283Pro	Likely pathogenic	X
LCS122	TP53	chr17:7674908	NM_001126114.2:c.623A>T	p.Asp208Val	Likely pathogenic	X
LCS125	TP53	chr17:7670700	NM_001126118.1:c.892C>T	p.Arg298Cys	Likely pathogenic	X
LCG2	WNK2	chr9:93268952	NM_001282394.1:c.4144+2T>G		Likely pathogenic	X
LCG2	ZMYM3	chrX:71253004	NM_001171162.1:c.252delG	p.Leu85Cysfs*28	Likely pathogenic	X
LCS123	ZMYM3	chrX:71250529	NM_001171162.1:c.976C>T	p.Gln326*	Likely pathogenic	X
Shows a list of patients and each variant classified as pathogenic or likely pathogenic. The table also includes a column of which variants were found in the broader next-generation sequencing panel.
