# Supplementary material for: Comprehensive genetic variant analysis reveals combination of KRAS and LRP1B as a predictive biomarker of response to immunotherapy in patients with non-small cell lung cancer
Source: J Exp Clin Cancer Res. 2025 Feb 27;44:75. doi: 10.1186/s13046-025-03342-6 (PMC11866712; doi:10.1186/s13046-025-03342-6)
Supplement: Supplementary file 8 — Supplementary Material 8: Additional file 8.xlsx– Co-variants among the most commonly mutated genes within the cohort: Combination of genes co-mutated within ten or more patients have dark blue backgrounds. [file 13046_2025_3342_MOESM8_ESM.xlsx]

## Sheet: Blad1
Additional file 8. Co-variants among the most commonly mutated genes within the cohort.
n=49	TP53	CSMD3	KRAS	LRP1B	FAT3	SPTA1	ERBB4	TRRAP	FAT1	PREX2	PTPRD	ADGRB3	DMD	KMT2D	SETBP1	ATM	CUBN	FLT1	MED12	MTOR
TP53	31
CSMD3	17	21
KRAS	10	10	21
LRP1B	13	12	11	19
FAT3	10	8	3	6	11
SPTA1	6	6	6	8	3	10
ERBB4	8	5	1	5	3	3	9
TRRAP	8	8	3	6	4	2	3	9
FAT1	5	5	3	4	2	3	1	3	8
PREX2	7	7	2	6	4	2	3	4	3	8
PTPRD	4	4	4	5	2	5	3	3	3	3	8
ADGRB3	7	5	3	2	4	2	2	2	2	2	0	7
DMD	4	4	3	5	2	1	2	2	1	1	0	1	7
KMT2D	5	5	0	3	3	1	1	3	2	4	1	1	1	7
SETBP1	7	6	1	6	3	3	4	4	1	2	2	1	3	2	7
ATM	3	4	5	4	0	2	0	2	0	1	0	1	2	0	1	6
CUBN	4	4	1	3	1	2	3	2	3	3	2	2	1	2	1	0	6
FLT1	5	5	1	3	3	3	1	3	2	3	2	2	0	2	1	1	2	6
MED12	2	4	4	5	2	4	1	3	2	1	3	0	1	1	1	2	1	2	6
MTOR	4	5	2	3	5	2	2	3	2	2	1	3	2	2	2	1	1	1	1	6
Combination of genes co-mutated within ten or more patients have dark blue backgrounds.
