# Supplementary material for: Comprehensive genetic variant analysis reveals combination of KRAS and LRP1B as a predictive biomarker of response to immunotherapy in patients with non-small cell lung cancer
Source: J Exp Clin Cancer Res. 2025 Feb 27;44:75. doi: 10.1186/s13046-025-03342-6 (PMC11866712; doi:10.1186/s13046-025-03342-6)
Supplement: Supplementary file 9 — Supplementary Material 9: Additional file 9 A-I-.xlsx- Multivariate cox-regression analyses. [file 13046_2025_3342_MOESM9_ESM.xlsx]

## Sheet: 9A LRP1B OS
Additional file 9A	LRP1B OS
	Hazard Ratio	95,0% CI for HR		p-value
		Lower	Upper
Sex	0.806291	0.305555	2.12762	0.663628
Age	0.958063	0.905788	1.01335	0.134503
PS 0 vs ≥1	1.06805	0.324339	3.5171	0.913782
Treatmentlinevs 1 vs >1	0.437532	0.112405	1.70307	0.23322
Mono therapy vs combined therapy	0.287489	0.078606	1.05145	0.0595463
Adenocarcinoma vs Squamous carcinoma	1.96	0.602067	6.38066	0.263808
PD-L1	0.990866	0.976349	1.0056	0.223022
Stage at inclusion III vs IV	1.55617	0.29791	8.12888	0.600077
Never vs Ever- smoker	1.28634	0.265504	6.23217	0.754459
TMB < 10 vs ≥10	1.56007	0.140144	17.3666	0.717568
LRP1B variant	0.280397	0.0959993	0.818988	0.0200666	*

## Sheet: 9B LRP1B mergedPFS
Additional file 9B	LRP1B merged PFS
	Hazard Ratio	95,0% CI for HR		p-value
		Lower	Upper
Age	0.986013	0.965516	1.00695	0.188781
Sex	0.958285	0.616111	1.4905	0.850042
Never vs Ever- smoker	1.28356	0.714626	2.30544	0.403451
LRP1B variant	0.514682	0.299349	0.884914	0.0162994	*

## Sheet: 9C KRAS OS
Additional file 9C	KRAS OS
	Hazard Ratio	95,0% CI for HR		p-value
		Lower	Upper
Sex	1.00655	0.385394	2.62886	0.989361
Age	0.975609	0.929198	1.02434	0.320724
PS 0 vs ≥1	1.19632	0.361644	3.95746	0.769011
Treatmentlinevs 1 vs >1	0.596601	0.154413	2.30507	0.453869
Mono therapy vs combined therapy	0.54632	0.162013	1.84223	0.329658
Adenocarcinoma vs Squamous carcinoma	1.59153	0.550272	4.60312	0.391122
PD-L1	0.992681	0.977653	1.00794	0.345301
Stage at inclusion III vs IV	0.838217	0.165076	4.25627	0.831426
Never vs Ever- smoker	1.25847	0.250524	6.32172	0.780123
TMB < 10 vs ≥10	0.82127	0.0848771	7.94661	0.864982
KRAS variant	0.42207	0.142806	1.24745	0.118741

## Sheet: 9D TP53 mergedPFS
Additional file 9D	TP53 mergedPFS
	Hazard Ratio	95,0% CI for HR		p-value
		Lower	Upper
Sex	0.824292	0.636178	1.06803	0.143743
Never vs Ever- smoker	1.40217	0.999702	1.96668	0.0502018
Age	0.990782	0.979136	1.00257	0.124751
TP53 variant	0.723984	0.551596	0.950246	0.0199246	*

## Sheet: 9E LRP1B+KRAS OS
Additional file 9E	LRP1B+KRAS OS
	Hazard Ratio	95,0% CI for HR		p-value
		Lower	Upper
Sex	1.16027	0.467215	2.8814	0.748734
Age	0.977892	0.929092	1.02926	0.392027
PS 0 vs ≥1	1.00452	0.282294	3.57447	0.994449
Treatmentlinevs 1 vs >1	0.452413	0.11345	1.80412	0.261071
Mono therapy vs combined therapy	0.305909	0.0856154	1.09303	0.0682952
Adenocarcinoma vs Squamous carcinoma	1.93149	0.698307	5.34243	0.204735
PD-L1	0.988713	0.974118	1.00353	0.134675
Stage at inclusion III vs IV	1.0282	0.197418	5.35513	0.97365
Never vs Ever- smoker	1.33555	0.269698	6.61372	0.722974
TMB < 10 vs ≥10	0.930655	0.0954405	9.07496	0.950682
KRAS and LRP1B comb	0.0617156	0.00772224	0.493227	0.00862771	*

## Sheet: 9F LRP1B+KRAS mergedPFS
Additional file 9F	LRP1B+KRAS mergedPFS
	Hazard Ratio	95,0% CI for HR		p-value
		Lower	Upper
Age	0.989505	0.96895	1.0105	0.324593
Sex	1.05443	0.668175	1.66397	0.819881
Never vs Ever- smoker	1.26491	0.704952	2.26965	0.430789
KRAS and LRP1B comb	0.412262	0.188453	0.901867	0.0265158	*

## Sheet: 9G LRP1B+KRAS+TP53 merged PFS
Additional file 9 G	LRP1B+KRAS+TP53 merged PFS
	Hazard Ratio	95,0% CI for HR		p-value
		Lower	Upper
Age	0.990173	0.969293	1.0115	0.363824
Sex	1.0705	0.685918	1.67071	0.764199
Never vs Ever- smoker	1.28267	0.71753	2.29293	0.400929
KRAS,LRP1B and TP53 comb	0.221424	0.0673387	0.72809	0.0130476	*

## Sheet: 9H LRP1B+KRAS+PD-L1+ OS
Additional file 9 H	LRP1B+KRAS+PD-L1+ OS
	Hazard Ratio	95,0% CI for HR		p-value
		Lower	Upper
Sex	0.998146	0.392735	2.53681	0.996888
Age	0.970105	0.922033	1.02068	0.241816
PS 0 vs ≥1	0.955627	0.268963	3.39535	0.94406
Treatmentlinevs 1 vs >1	0.412742	0.0998082	1.70683	0.221782
Mono therapy vs combined therapy	0.358942	0.100086	1.28728	0.115855
Adenocarcinoma vs Squamous carcinoma	1.84524	0.66045	5.15545	0.242556
PD-L1	0.991274	0.976864	1.0059	0.240778
Stage at inclusion III vs IV	1.07291	0.20551	5.60134	0.933486
Never vs Ever- smoker	1.13645	0.230584	5.60103	0.875112
TMB < 10 vs ≥10	1.00802	0.102271	9.93552	0.994538
KRAS and LRP1B comb PD-L1+	0.0867044	0.010931	0.687736	0.0206534	*

## Sheet: 9I LRP1B+KRAS+PD-L1+ PFS
Additional file 9 I	LRP1B+KRAS+PD-L1+ PFS
	Hazard Ratio	95,0% CI for HR		p-value
		Lower	Upper
Sex	1.03446	0.468871	2.28231	0.933122
Age	0.987375	0.947641	1.02878	0.54435
PS 0 vs ≥1	1.19375	0.447574	3.18395	0.723464
Treatmentlinevs 1 vs >1	0.61712	0.204394	1.86325	0.391916
Mono therapy vs combined therapy	0.488045	0.177426	1.34246	0.164679
Adenocarcinoma vs Squamous carcinoma	1.68834	0.678975	4.19825	0.259779
PD-L1	0.989082	0.976795	1.00152	0.085211
Stage at inclusion III vs IV	0.493129	0.106408	2.28531	0.366206
Never vs Ever- smoker	1.15669	0.264185	5.06433	0.846803
TMB < 10 vs ≥10	1.86528	0.39929	8.71365	0.427977
KRAS and LRP1B comb PD-L1+	0.333723	0.113206	0.983796	0.0466371	*
