# Supplementary material for: Comprehensive genetic variant analysis reveals combination of KRAS and LRP1B as a predictive biomarker of response to immunotherapy in patients with non-small cell lung cancer
Source: J Exp Clin Cancer Res. 2025 Feb 27;44:75. doi: 10.1186/s13046-025-03342-6 (PMC11866712; doi:10.1186/s13046-025-03342-6)
Supplement: Supplementary file 12 — Supplementary Material 12: Additional file 12.xlsx– List of publications withLRP1B: The NSCLC studies in cBioPortal where LRP1B were tested. [file 13046_2025_3342_MOESM12_ESM.xlsx]

## Sheet: Blad1
Additional file 12. List of publications with LRP1B.
https://pubmed.ncbi.nlm.nih.gov/28445112/
https://pubmed.ncbi.nlm.nih.gov/28445469/
https://pubmed.ncbi.nlm.nih.gov/28445469/
https://pubmed.ncbi.nlm.nih.gov/29657128/
https://pubmed.ncbi.nlm.nih.gov/22980975/
https://pubmed.ncbi.nlm.nih.gov/25765070/
https://pubmed.ncbi.nlm.nih.gov/27158780/
https://pubmed.ncbi.nlm.nih.gov/32649874/
https://pubmed.ncbi.nlm.nih.gov/29850653/
https://pubmed.ncbi.nlm.nih.gov/18948947/
https://pubmed.ncbi.nlm.nih.gov/37084736/
https://pubmed.ncbi.nlm.nih.gov/28445469/
https://pubmed.ncbi.nlm.nih.gov/29657128/
https://pubmed.ncbi.nlm.nih.gov/28445112/
https://pubmed.ncbi.nlm.nih.gov/27158780/
https://pubmed.ncbi.nlm.nih.gov/22980975/
https://pubmed.ncbi.nlm.nih.gov/32649874/
https://pubmed.ncbi.nlm.nih.gov/25765070/
https://pubmed.ncbi.nlm.nih.gov/29850653/
https://pubmed.ncbi.nlm.nih.gov/18948947/
https://pubmed.ncbi.nlm.nih.gov/37084736/
The NSCLC studies in cBioPortal where LRP1B were tested.
